# Supplementary material for: Parental education and youth suicidal behaviours: a systematic review and meta-analysis
Source: Epidemiol Psychiatr Sci. 2022 Mar 30;31:e19. doi: 10.1017/S204579602200004X (PMC8967699; doi:10.1017/S204579602200004X)
Supplement: Supplementary file 1 [file S204579602200004Xsup001.zip]

Archive with 6 entries (6 files):
- S204579602200004Xsup001.xlsx
- S204579602200004Xsup002.eps
- S204579602200004Xsup003.eps
- S204579602200004Xsup004.docx
- S204579602200004Xsup005.docx
- S204579602200004Xsup006.docx
