# Supplementary material for: Parental education and youth suicidal behaviours: a systematic review and meta-analysis
Source: Epidemiol Psychiatr Sci. 2022 Mar 30;31:e19. doi: 10.1017/S204579602200004X (PMC8967699; doi:10.1017/S204579602200004X)
Supplement: Supplementary file 1 [file S204579602200004Xsup001.zip › S204579602200004Xsup001.xlsx]

## Sheet: Priamry Analysis (Ideation)
Study	Year	N	Age	Female Percentage	Risk	Clinical/Community/At Risk/Case-Control	Country Income	Study Design	Study Type	Education of Whom		Effect Size Source	Education Assessment Method	Outcome Assessment Method	Outcome Assessment Subject	Outcome Tool	Outcome Timeframe	HL	NSSI	Country	Geography	OR	lower	upper	seTE	Adjustement
Abdeen et al. (2017)	2017	5713	O	0.695	H	C	H	C	S	M	A	A	Q	Q	C	HSBC-ME	NL	N	N	Palestine	WA	0.007	-0.093	0.107	0.051
Alaimo et al. (2002)	2002	754	O	0.516	S	C	H	C	S	O		C	I	I	C	DIS	L	Y	N	USA	E+A	-0.2047	-0.6463	0.2369	0.2253
Allen & Goldman-Mellor (2017)	2017	4463	O	0.493	S	C	H	C	S	O		C	I	I	C	Unspecified	NL	Y	N	USA	E+A	-0.3273	-0.5946	-0.06	0.1364
Amit et al. (2014)	2014	620	O	0.481	S	C	H	C	S	M		C	I	I	N	DAWBA	NL	Y	Y	Israel	WA	-0.2059	-1.3278	0.9161	0.5725
Anteghini et al. (2001)	2001	1960	O	0.55	H	C	NH	C	S	O		C	Q	Q	C	CAHS	L	N	N	Brazil	Other	0.0732	-0.1249	0.2713	0.1011
Beattie et al. (2019)	2019	1191	O	1	H	C	NH	C	C	O		C	Q	Q	C	Unspecified	NL	N	N	India	Other	-0.6421	-1.4359	0.1518	0.405
Borges et al. (2008)	2008	3005	O	Unknown	S	C	NH	C	S	O	A	A	I	I	C	WMH-CID-A	L	N	N	Mexico	Other	-0.1054	-0.5472	0.3365	0.2254
Chiu et al. (2017)	2017	2896	O	0.501	H	C	H	C	C	M	X	A	Q	Q	C	SCL-15	NL	N	N	Taiwan	SEA	0.1278	-0.1448	0.4005	0.1391
Cornell & Huang (2016)	2016	47888	O	0.506	S	C	H	C	S	O	A	A	Q	Q	C	YRBS	NL	N	N	USA	E+A	0.0943	0.0721	0.1165	0.0113
Franic et al. (2011)	2011	803	O	0.499	H	C	H	C	S	M		C	Q	Q	C	Unspecified	L	N	N	USA	E+A	1.1404	0.5178	1.763	0.3176
Gage (2013)	2013	2709	O	1	H	C	NH	C	S	O	A	A	Q	Q	C	Unspecified	NL	N	N	Ethiopia	Other	0.2485	-0.1764	0.6733	0.2168
Haavisto et al. (2005)	2005	2098	O	0	S	C	H	C	C	O	A	A	Q	Q	C	Unspecified	NL	N	N	Finland	E+A	-0.7128	-1.1632	-0.2624	0.2298
Kim et al. (2019)	2019	3201	O	0.447	H	C	H	C	S	M	A	A	Q	Q	C	Unspecified	NL	N	N	Korea	SEA	0.1985	-0.6529	1.0498	0.4344
Kovess-Masfety et al. (2015)	2015	4491	B	0.49	H	C	NH	C	S	M	A	A	Q	Q	C	DI	L	Y	N	Italy, Turkey, Romania, Bulgaria, Lithuania, Germany, and the Netherlands	E+A	0	-0.3285	0.3293	0.1678
Lee & Shin (2017)	2017	72435	O	0.494	H	C	H	C	S	M		C	Q	Q	C	Unspecified	NL	Y	N	Korea	SEA	0.2161	0.1135	0.3186	0.0523
Liu et al. (2019)	2017	11831	O	0.491	H	C	NH	C	C	O	A	A	Q	Q	C	AHQ	NL	Y	N	China	SEA	-0.3001	-0.4886	-0.1044	0.098
Liu & Sun (2005)	2005	1920	O	0.452	H	C	NH	C	S	M		C	Q	Q	N	CBCL	NL	Y	Y	China	SEA	0.9268	-1.1656	3.0191	1.0676
Martin et al. (2016)	2016	360	B	0.275	H	L	H	C	S	M		C	I	I	N	DIPA	L	N	N	USA	E+A	0.3861	-0.5123	1.2844	0.4583
Min et al. (2012)	2012	676	B	0.5	H	C	H	C	S	O		C	Q	Q	N	BASC-2	L	N	N	Korea	SEA	-0.4795	-1.5752	0.6163	0.5591
Nock et al. (2013)	2013	6483	O	Unknown	S	C	H	C	S	O	A	A	I	I	C	CIDI	L	N	N	USA	E+A	-0.1054	-0.4731	0.2624	0.1876
Oppenheimer et al. (2018)	2018	238	O	0.571	S	C	H	L	C	O		C	I	I	N	SITBI	L	N	N	USA	E+A	0.3409	-0.307	0.9888	0.3306
Paul & Ortin (2019a)	2019	2958	B	0.474	S	C	H	C	C	O		C	I	I	N	CBL	NL	Y	N	USA	E+A	0.125	-0.5531	0.8031	0.346
Paul & Ortin (2019b)	2017	1090	B	0.509	L	C	H	C	C	O	X	A	I	I	N	CBCL	NL	N	N	USA	E+A	0.466	-0.1132	1.0456	0.2956	*4
Resch et al. (2008)	2008	1681	O	Unknown	S	C	H	C	S	O		C	I	I	N	YSR	L	N	Y	Germany	E+A	0.0436	-0.7573	0.8445	0.4086
Shin et al. (2009)	2009	1857	O	0.51	H	C	H	C	C	M		C	Q	Q	C	K-YSR	NL	N	Y	Korea	SEA	0.1941	-0.174	0.5621	0.1878
Sampasa-Kanyinga & Hamilton (2016)	2016	4955	O	0.49	S	C	H	C	S	O	A	A	Q	Q	C	YRBS	NL	N	N	Canada	E+A	-0.1398	-0.5306	0.2511	0.1994
Wang et al. (2019)	2019	1347	O	0.476	H	C	NH	C	S	O	X	A	Q	Q	C	Unspecified	NL	N	N	China	SEA	0.4463	-0.3646	1.2572	0.4137
Whetstone et al. (2007) Sample 1	2007	2205	O	1	H	C	H	C	S	O	A	A	Q	Q	C	YRBS	L	Y	N	USA	E+A	0.3567	0.0594	0.6539	0.1517
Whetstone et al. (2007) Sample 2	2007	2089	O	0	H	C	H	C	S	O	A	A	Q	Q	C	YRBS	L	Y	N	USA	E+A	0.5621	0.2326	0.8916	0.1681
Xiao et al. (2020)	2020	2898	O	0.481	S	C	NH	C	S	M	A	A	Q	Q	C	BSSI	L	N	N	China	SEA	-0.5342	-0.6831	-0.3853	0.076
Zalsman et al. (2016)	2016	957	O	0.488	S	C	H	C	S	M		C	I	I	C	DAWBA	L	Y	N	Israel	WA	0.172	-0.5217	0.8658	0.354
Zhang et al. (2018)	2018	16271	O	0.482	H	C	NH	C	S	M	X	A	Q	Q	C	Unspecified	NL	Y	N	China	SEA	-0.3293	-0.5102	-0.1484	0.0923
Zubrick et al. (2016)	2016	2653	O	Unknown	H	C	H	C	S	O		C	Q	Q	C	YRBS	NL	Y	N	Australia	Other	0.2779	-0.1057	0.6614	0.1957
Lu et al. (2020)	2020	464	O	0.457	H	C	NH	C	S	M	A	A	Q	Q	C	SDQ	NL	N	N	China	SEA	-0.3365	-1.3269	0.6539	0.5053
Tran et al. (2020)	2020	6427	O	0.538	S	C	NH	C	S	M	A	A	Q	Q	C	CES-D	NL	N	N	Vietnam	SEA	0.2653	0	0.5306	0.1354
Sabo et al. (2005) Sample 1	2005	7993	O	1	H	C	H	C	S	M	A	A	Q	Q	C	Unspecified	NL	N	N	USA	E+A	0.2904	0.1144	0.466	0.0896	*4
Sabo et al. (2005) Sample 2	2005	7825	O	0	H	C	H	C	S	M	A	A	Q	Q	C	Unspecified	NL	N	N	USA	E+A	0.4216	0.286	0.5572	0.0692	*4
Chen et al. (2020)	2020	610	O	0.485	H	C	NH	C	S	O	A	A	Q	Q	C	BSI	L	N	N	China	SEA	0.015	-0.0124	0.0424	0.014
Peter et al. (2008)	2008	1032	O	0.53	H	C	H	C	S	O	A	A	Q	Q	C	NLSCY	NL	N	N	Canada	E+A	0.028	-0.1406	0.1966	0.086

## Sheet: Primary Analysis (Attempt)
Study	Year	N	Age	Female Percentage	Risk	Clinical/Community/At Risk	Country Income	Study Design	Study Type	Education of Whom		Effect Size Source	Education Assessment Method	Outcome Assessment Method	Outcome Assessment Subject	Outcome Tool	Outcome Timeframe	NSSI	Death	HL	Country	Geography	OR	lower	upper	seTE	Adjustment
Abdeen et al. (2017)	2017	5713	O	0.695	H	C	H	C	S	M	A	A	Q	Q	C	HSBC-ME	NL	N	N	N	Palestine	WA	0.039	0.0116	0.0664	0.014
Alaimo et al. (2002)	2002	754	O	0.516	S	C	H	C	S	O		C	I	N	C	DIS	L	N	N	Y	USA	A	-0.0376	-0.7841	0.7088	0.3809
Anteghini et al. (2001)	2001	1960	O	0.55	H	C	NH	C	S	O		C	Q	Q	C	CAHS	L	N	N	N	Brazil	Other	0.3589	0.0471	0.6706	0.1591
Bolat et al. (2017)	2017	142	O	0.845	L	L	NH	C	Case-control	M	A	A	I	N	C	Referral	NL	N	N	N	Turkey	WA	0.6644	-0.1968	1.5252	0.4392	*4
Borges et al. (2008)	2008	3005	O	Unknown	S	C	NH	C	S	O	A	A	I	N	C	WMH-CID-A	L	N	N	Y	Mexico	Other	-0.2231	-0.8518	0.4055	0.3207
Bush & Qeadan (2019) Sample 1	2019	2661	O	Unknown	S	C	H	C	S	M	A	A	Q	Q	C	YRRS	NL	N	N	Y	USA	A	0.47	-0.3376	1.2776	0.412
Bush & Qeadan (2019) Sample 2	2019	3473	O	Unknown	S	C	H	C	S	M	A	A	Q	Q	C	YRRS	NL	N	N	Y	USA	A	0.47	-0.1031	1.0432	0.2924
Bush & Qeadan (2019) Sample 3	2019	3117	O	Unknown	S	C	H	C	S	M	A	A	Q	Q	C	YRRS	NL	N	N	Y	USA	A	0.6727	0.1823	1.1632	0.2502
Chang et al. (2017)	2017	13952	O	0.472	S	C	NH	C	S	M	A	A	Q	Q	C	Unspecified	NL	N	N	Y	China	SEA	-0.7608	-1.178	-0.3436	0.2129
Chau et al. (2013)	2013	1559	O	0.501	S	C	H	C	S	O	A	A	Q	Q	C	Kandel Scale	L	N	N	N	France	E	0.1484	-0.2279	0.5247	0.192
Cornell & Huang (2016)	2016	47888	O	0.506	S	C	H	C	S	O	A	A	Q	Q	C	YRBS	NL	N	N	N	USA	A	0.1054	0.0715	0.1393	0.0173
DiLLi et al. (2010)	2010	136	O	0.827	S	L	NH	C	Case-control	M		C	I	N	C	SPS	NL	N	N	Y	Turkey	WA	-1.4626	-4.5122	1.5871	1.556
Freuchen et al. (2012)	2012	378	O	Unknown	H	C	H	C	Case-control	M		C	D	N	N	Data Linkage	L	N	Y	N	Norway	E	-0.3307	-1.0043	0.3429	0.3437
Gage (2013)	2013	2709	O	1	H	C	NH	C	S	O	A	A	Q	Q	C	Unspecified	NL	N	N	N	Ethiopia	Other	0.4308	-0.4855	1.3471	0.4675
Haavisto et al. (2005)	2005	2098	O	0	S	C	H	C	C	O	A	A	Q	Q	C	Unspecified	NL	Y	N	N	Finland	E	1.3296	0.3567	2.3026	0.4964
Kokkevi et al. (2011)	2011	46668	O	Unknown	H	C	H	C	S	O	A	A	Q	Q	C	Unspecified	L	N	N	N	Greece	E	0.1823	0.0953	0.2693	0.0444
Lee & Shin (2017)	2017	72435	O	0.494	H	C	H	C	S	M		C	Q	Q	C	KYRBS	NL	N	N	Y	Korea	SEA	0.1015	-0.0988	0.3018	0.1022
Leslie et al. (2009)	2009	993	O	0.574	S	C	H	C	C	O		C	I	N	C	Unspecified	L	Y	N	Y	USA	A	-0.3355	-1.0369	0.3659	0.3578
Liang et al. (2014)	2014	2131	O	0.491	H	C	NH	C	S	M		C	Q	Q	C	SHQ	NL	N	N	N	China	SEA	-0.4826	-1.0151	0.0499	0.2717
Liu et al. (2019)	2017	11831	O	0.491	H	C	NH	C	C	O	A	A	Q	Q	C	Unspecified	NL	N	N	Y	China	SEA	-0.3075	-0.6152	0	0.156939
Liu et al. (2005)	2005	284	O	0.4	H	C	NH	C	Case-control	M		C	Q	Q	C	YSR	NL	Y	N	Y	China	SEA	-0.06	-1.6842	1.5641	0.8287
Maimon et al. (2010)	2010	990	O	0.52	L	C	H	C	C	M	A	A	I	N	C	Unspecified	L	N	N	N	USA	A	-0.219	-0.464	0.026	0.125
Mars et al. (2014)	2014	4799	O	0.589	S	C	H	C	C	M		C	Q	Q	C	CASE	L	N	N	Y	UK	A	0.6343	0.2401	1.0285	0.2011
Nock et al. (2013)	2013	6483	O	Unknown	S	C	H	C	S	O	A	A	I	N	C	CIDI	L	N	N	N	USA	A	0.0742	-0.9163	1.0647	0.5054
Noelle et al. (2000)	2000	3327	O	0.524	S	C	H	C	S	O		C	Q	Q	C	MLES	L	N	N	N	USA	A	0.3566	0.1399	0.5733	0.1106
Paul & Ortin (2019a)	2019	2958	B	0.474	S	C	H	C	C	O		C	I	N	N	CBL	NL	Y	N	Y	USA	A	0.693	0.0914	1.2946	0.3069
Paul & Ortin (2019b)	2017	1090	B	0.509	L	C	H	C	C	O	X	A	I	N	N	CBCL	NL	Y	N	N	USA	A	-0.1184	-0.748	0.5112	0.3212	*4
Resch et al. (2008)	2008	1681	O	Unknown	S	C	H	C	S	O		C	I	N	N	YSR	L	Y	N	N	Germany	E	0.5301	-0.244	1.3043	0.395
Reyes et al. (2011)	2011	585	O	0.526	L	C	H	C	C	M	A	A	I	N	C	CAPI	NL	N	N	Y	Puerto Rico	Other	0.3567	-0.8329	1.5463	0.6069
Shin et al. (2009)	2009	1857	O	0.51	H	C	H	C	C	M		C	Q	Q	C	K-YSR	NL	Y	N	N	Korea	SEA	-0.2965	-1.1909	0.5978	0.4563
Sampasa-Kanyinga & Hamilton (2016)	2016	4955	O	0.49	S	C	H	C	S	O	A	A	Q	Q	C	YRBS	NL	N	N	N	Canada	A	-0.5128	-1.1725	0.1468	0.3366
Slap et al. (2001)	2001	6517	O	0.497	S	C	H	C	S	O		C	Q	N	C	Likert Scale	NL	N	N	Y	USA	A	-0.3709	-1.1131	0.3712	0.3786
Steck et al. (2018)	2018	2395677	O	0.487	H	C	H	L	C	O		C	D	N	N	Data Linkage	L	N	Y	Y	Switzerland	E	-0.3951	-0.6867	-0.1035	0.1488
Whetstone et al. (2007) Sample 1	2007	2197	O	1	H	C	H	C	S	O	A	A	Q	Q	C	YRBS	L	N	N	Y	USA	A	0.5798	0.1654	0.9943	0.2114
Whetstone et al. (2007) Sample 2	2007	2074	O	0	H	C	H	C	S	O	A	A	Q	Q	C	YRBS	L	N	N	Y	USA	A	0.1165	-0.3648	0.5978	0.2456
Zalsman et al. (2016)	2016	957	O	0.488	S	C	H	C	S	M		C	I	N	C	DAWBA	L	Y	N	Y	Isarael	WA	0.5556	-0.573	1.6842	0.5758
Zhang et al. (2018)	2018	16271	O	0.482	H	C	NH	C	S	M	X	A	Q	Q	C	Unspecified	NL	N	N	Y	China	SEA	-0.4511	-0.7711	-0.131	0.1633
Zubrick et al. (2016)	2016	2653	O	Unknown	H	C	H	C	S	O		C	Q	Q	C	YRBS	NL	N	N	Y	Australia	Other	0.6927	0.0475	1.338	0.3292
Armağan et al. (2020)	2020	60	O	0.933	L	L	NH	C	Case-control	M		C	I	N	N	Unspecified	NL	N	N	N	Tukey	WA	0.1178	-1.4231	1.6586	0.7862
Assari et al. (2020)	2020	3271	B	0.503	S	C	H	C	S	O	A	A	I	N	N	K-SADS	L	N	N	N	USA	A	0.462	-0.1258	1.0498	0.2999
King et al. (2019)	2019	2104	O	0.631	H	L	H	C	S	M		C	Q	Q	C	C-SSRS	NL	N	N	N	USA	A	-0.0988	-0.5966	0.399	0.254
Sabo et al. (2005) Sample 1	2005	7993	O	1	H	C	H	C	S	M	A	A	Q	Q	C	Unspecified	NL	N	N	N	USA	A	0.466	0.2348	0.6976	0.118	*4
Sabo et al. (2005) Sample 2	2005	7825	O	0	H	C	H	C	S	M	A	A	Q	Q	C	Unspecified	NL	N	N	N	USA	A	0.466	0.0396	0.8924	0.2176	*4
Asarnow et al. (2011)	2011	327	O	0.697	L	L	H	C	C	O		C	I	N	N	K-SADS	L	N	N	N	USA	A	0.4956	-0.0308	1.022	0.2686
Toros et al. (2004)	2004	4143	O	0.498	S	C	NH	C	S	M	?	A	Q	Q	C	CBDI	L	Unknown	N	N	Turkey	WA	0.266	0.0524	0.4792	0.1088	*4
Phil & Minde (1995)	1995	35	O	1	H	C	H	C	C	O		C	I	N	N	Unspecified	L	N	N	N	Canada	A	-1.0116	-2.5182	0.495	0.7687

## Sheet: Secondary Analysis
Secondary Comparison	Outcome	k	OR	seTE
Low vs Medium	Suicide Ideation	13	0.2447	0.0941
Medium vs High	Suicide Ideation	12	-0.0844	0.0541
Low vs High	Suicide Ideation	13	0.0258	0.1006
Low vs Medium	Suicide Attempt	23	0.0377	0.0583
Medium vs High	Suicide Attempt	19	0.0848	0.0663
Low vs High	Suicide Attempt	21	0.0751	0.1077
